# Supplementary material for: Lymphocyte immunophenotype in dogs with immune-mediated hematologic disease
Source: PLoS One. 2025 Jun 17;20(6):e0326341. doi: 10.1371/journal.pone.0326341 (PMC12173396; doi:10.1371/journal.pone.0326341)
Supplement: S1 Table — FS, female spayed; IMHA, immune mediated hemolytic anemia; ITP, immune thrombocytopenia; MC, male castrated; NA, not available; POCUS, point-of-care ultrasound; PRBC, packed red blood cells; WBC, white blood cell. (XLSX) [file pone.0326341.s001.xlsx]

## Sheet: Sheet1
Condition	Study Number	Breed	Sex	Weight	Age	Outcome	Number of days in hospital	Immunosuppresive #1	Immunosuppresive #2	Other treatment notes	Transfusions	Total WBC count (reference interval: 4.9-15.4)	Band Neutrophil count (reference interval: 0.0-0.3)	Lymphocyte Count (reference interval: 0.8-5.1)	Monocyte count (reference interval: 0.0-1.1)	Neutrophil count (reference interval: 2.9-10.6)	Hematocrit (reference interval: 0.39-0.56 L/L)	Mean cell volume reference interval: 66-75 fL)	Platelet Count (reference interval: 117-418 x 10^9/L)	Mean platelet volume (reference interval: 7-14 fL)	Red cell distrubition width (reference interval: 11-14%)	Reticulocyte absolute number (reference interval <80 x 10^9/L)	Spherocytes present	Ghost cells present	Evidence of regeneration	Agglutination present on smear	Coombs Result (reciprocal titre)	Slide agglutination test positive	Serum hemolysis	Serum icterus	Consensus Statement Diagnostic Threshold	Complete or Partial Screening for Underlying Causes (Associative Disease)	4DX result	Thoracic Radiographs	Abdominal Ultrasound	POCUS (Thoracic and abdominal scan)	Prothrombin time (reference interval: 7-9.8 sec)	Partial thromboplastin time (reference interval: 10.8-14.7 sec)	Activated clotting time (reference interval <120 seconds)	Fibrinogen (reference interval: 0.8-3 g/L)	Post mortem examination	Other notes	Notes
IMHA	1	Standard schnauzer	FS	17	5	Died	2	Dexamethasone, Day 0	None		None	48.5	1.46	3.88	5.82	34.92	0.14	86	367	17.8	15.1	NA	yes	yes	yes	yes	128	NA	Yes	Yes	Diagnostic for IMHA	Complete	Negative	No underlying disease	No underlying disease	Normal	Not performed	Not performed	Not performed	Not performed	Not performed
IMHA	2	Mixed breed	FS	4.3	8.5	Discharged	5	Dexamethasone, Day 0	Cyclosporine, Day 2		Packed red blood cells (PRBC) Day 1	18.8	1.88	1.13	1.32	13.54	0.15	80	298	39.6	12.8	NA	yes	yes	yes	yes	64	Positive	Yes	Yes	Diagnostic for IMHA	Partial	Negative	No underlying disease	Not performed	Normal	(normal in-house)	(normal in-house)	Not performed	Not performed	Not performed
IMHA	3	Mixed breed	FS	22.45	8.7	Discharged	6	Dexamethasone, Day 0	Cyclosporine, Day 3		None	14.4	0.29	1.15	1.15	11.52	0.18	70	259	17.5	17.1	210	yes	no	yes	yes	Negative	NA	No	Yes	Supportive of IMHA	Complete	Negative	No underlying disease	No underlying disease	Normal	Not performed	Not performed	128	Not performed	Not performed
IMHA	4	American eskimo x	MC	8.55	6.9	Discharged	7	Dexamethasone, Day 0	Cyclosporine, Day 1		PRBC Day 0	14.1	1.97	2.96	1.13	7.19	0.08	96	101	22.2	26.6	270	yes	no	yes	yes	32	Negative	No	Yes	Diagnostic for IMHA	Complete	Negative	No underlying disease	No underlying disease	Normal	Not performed	Not performed	109	Not performed	Not performed
IMHA	5	Mixed breed	MC	20.75	8.9	Euthanized	3	Dexamethasone, Day 0	Cyclosporine, Day 2		PRBC Day 1	5.8	0.12	22	14.5	4.35	0.23	70	347	22	14.5	176.5	yes	yes	yes	yes	512	Yes	Yes	No	Diagnostic for IMHA	Complete	Negative	No underlying disease	No underlying disease	Normal	Not performed	Not performed	Not performed	Not performed	Not performed	Previously diagnosed diabetes mellitus (treated Caninsuln)
IMHA	6	Min Schnauzer	FS	7.2	11	Euthanized	3	Dexamethasone, Day 0	Cyclosporine, Day 1		PRBC Day 0, and Day 1	17.2	3.61	1.03	1.2	9.98	0.1	77	366	33.5	16.2	193.1	yes	yes	yes	yes	1024	NA	Yes	Yes	Diagnostic for IMHA	Complete	Negative	No underlying disease	No underlying disease	Normal	12.3	16.4		3.97	No underlying disease detected; changes attributable to IMHA
IMHA	7	Mixed-breed canine	FS	8	9.6	Discharged	3	Dexamethasone, Day 0	Cyclosporine, Day 3		PRBC Day 1	9.4	0.28	1.5	0.38	7.24	0.09	71	281	28.8	22.8	42.7	Yes	No	No	Yes	Negative	NA	No	Yes	Supportive of IMHA	Complete	Negative	No underlying disease	No underlying disease	Normal	8.9	12.3		2.97	Not performed
IMHA	8	Mixed breed	FS	21.3	6	Discharged	6	Dexamethasone, Day 0	Azathioprine Day 1		PRBC Day 0	45.9	2.25	4.05	4.05	34.65	0.15	77	458	22.1	17.4	197.2	yes	yes	yes	yes	256	NA	No	Yes	Diagnostic for IMHA	Partial	Negative	Not performed	Not performed	Normal	(normal in-house)	(normal in-house)	Not performed	Not performed	Not performed
IMHA	9	Mixed breed	MC	11.3	7.1	Discharged	7	Dexamethasone, Day 0	Cyclosporine, Day 1		None	12.1	1.57	1.45	0.97	7.74	0.23	90	31	26.9	24.1	NA	yes	no	yes	yes	Negative	Positive	Yes	Yes	Diagnostic for IMHA	Complete	Negative	No underlying disease	No underlying disease	Normal	7.6	14.2	Not performed	9.4	Not performed
IMHA	10	Mixed breed	FS	26.2	12.1	Discharged	11	Dexamethasone, Day 0	Cyclosporine, Day 0		PRBC Day 0	15.5	0.16	1.4	0.31	12.71	0.14	75	150	27.3	17.9	9.7	yes	no	yes	yes	128	NA	Yes	No	Diagnostic for IMHA	Complete	Negative	No underlying disease	No underlying disease	Normal	8.7	12.3	Not performed	5.3	Not performed
IMHA	11	Mixed breed	MC	13	8	Euthanized	2	Dexamethasone, Day 0	Cyclosporine, Day 1		PRBC Day 1, Day 2	20.5	1.23	0.82	1.03	17.02	0.09	NA	211	16.6	35	64.5	yes	no	yes	yes	NA	Positive	No	Yes	Diagnostic for IMHA	Complete	Negative	No underlying disease	Not performed	Normal	Not performed	Not performed	Not performed	Not performed	No underlying disease detected; changes attributable to IMHA
IMHA	12	Mixed breed	MC	5.5	2.6	Discharged	5	Dexamethasone, Day 0	None		PRBC Day 0	23	1.61	1.38	2.76	16.56	0.14	77	232	14	23.2	266	yes	no	yes	yes	Negative	Positive	No	Yes	Diagnostic for IMHA	Partial	Negative	Not performed	Not performed	Normal	Not performed	Not performed	139	Not performed	Not performed		Abdominal radiographs normal
ITP	13	Pug	MC	13.2	6	Discharged	8	Dexamethasone, Day 0	Cyclosporine Day 0		None	6.7	0.07	1.21	0.74	4.29	0.3	70	12	14.9	12.9	NA	no	no	no	no	NA	NA	No	No	Probable ITP	Partial	Negative	Not performed	Not performed	Normal	8.1	11.8	129	2.89	Not performed
ITP	14	Cocker Spaniel	MC	15.55	4	Discharged	5	Dexamethasone, Day 0	None		PRBC Day 1	30.0	4.50	1.5	5.7	17.7	0.15	72	5	14.1	13.7	64.5	no	no	no	no	Negative	Negative	No	No	Diagnostic for ITP	Complete	Negative	No underlying disease	No underlying disease	Normal	9	16	126	NA	Not performed
ITP	15	Mixed breed	MC	8.95	9	Discharged	7	Dexamethasone, Day 0	Cyclosporine, Day 2	Vincristine Day 2	Platelet concentrate Day 1	12.9	0	2.58	0.65	9.29	0.47	72	6	14.3	12.9	NA	no	no	no	no	NA	NA	No	No	Probable ITP	Partial	Negative	No underlying disease	No underlying disease	Normal	(normal in-house)	(normal in-house)	120	Not performed	Not performed		No other medical diseases noted during followup 3 years after diagnosis
Control	1	Beagle	MC	20	4.3							9.0	0	3.24	0.27	5.22	0.57	70	185	14.5	13.5	NA
Control	2	Mixed-breed canine	FS	23	2.5							5.9	0	1.24	0.24	4.13	0.57	75	187	10.8	12.8	NA
Control	3	Mixed-breed canine	MC	40.4	8.2							11.6	0	1.16	0.46	9.86	0.54	70	285	10.2	12.7	NA
Control	4	Mixed-breed canine	MC	12	7.1							10.6	0	1.48	0.42	7	0.6	71	291	9.2	12.8	NA
Control	5	Mixed-breed canine	MC	35	4.1							5.8	0	1.74	0.17	3.25	0.59	75	207	14	12.9	NA
Control	6	Standard Poodle	MC	21.5	4.1							5.8	0	1.74	0.17	3.25	0.59	75	207	14	12.9	NA
Control	7	Labrador Retriever	MC	35	4.3							6.8	0	2.11	0.2	4.08	0.45	75	132	11.9	12.6	NA
Control	8	Labrador Retriever	MC	32.4	1.3							9.7	0	2.91	0.49	5.82	0.46	73	273	11.5	12.9	NA
Control	9	Border Collie	FS	20	6.6							6.4	0	2.18	0.32	3.39	0.48	75	187	10.9	12.5	NA
Control	10	Bernese Mountain Dog	FS	39.5	3							10.1	0	3.03	0.51	6.06	0.53	75	183	13.8	12.5	NA
Control	11	Bernese Mountain Dog	MC	44.4	3							8.4	0	2.77	0.5	4.62	0.48	76	190	15.6	12.9	NA
Control	12	Labrador Retriever	FS	33.2	6.3							7.0	0	1.96	0.28	4.41	0.45	74	254	8.7	12.6	NA
Control	13	Shiloh Shepherd	MC	34.5	4.5							6.1	0	1.46	0.31	3.72	0.56	75	216	14.2	13.3	NA
Control	14	Bulldog	FS	25	8.7							8.3	0	2.08	0.42	5.48	0.55	79	340	12.6	12.8	NA
Control	15	Mixed-breed canine	FS	21.3	9.8							7.3	0	2.41	0.22	4.16	0.49	77	228	10	12.4	NA
